# Supplementary material for: Altitude, latitude and climate zone as determinants of mountain hare (Lepus timidus) coat colour change
Source: Ecol Evol. 2023 Oct 1;13(10):e10548. doi: 10.1002/ece3.10548 (PMC10542609; doi:10.1002/ece3.10548)
Supplement: Supplementary file 1 — Appendix S1. [file ECE3-13-e10548-s001.zip]

Archive with 4 entries (4 files):
- probability.map.mov
- Suppl figures combined.pdf
- Supplementary captions.docx
- Suppl_data.docx
